# Supplementary material for: Major in-hospital complications after catheter ablation of cardiac arrhythmias: individual case analysis of 43 031 procedures
Source: Europace. 2023 Dec 15;26(1):euad361. doi: 10.1093/europace/euad361 (PMC10754182; doi:10.1093/europace/euad361)
Supplement: euad361_Supplementary_Data [file euad361_supplementary_data.zip]

Archive with 2 entries (2 files):
- Supplemental Appendix Tables .docx
- Supplemental Appendix Figures .ppt
